# Supplementary material for: Reproductive performance and gestational effort in relation to dietary fatty acids in guinea pigs
Source: J Anim Sci Biotechnol. 2017 Apr 1;8:28. doi: 10.1186/s40104-017-0158-4 (PMC5376286; doi:10.1186/s40104-017-0158-4)
Supplement: Additional file 1: — Dataset.xls; Dataset supporting the results and conclusions of this article. (XLS 56 kb) [file 40104_2017_158_MOESM1_ESM.xls]

## Sheet: Repr_F0_Datafiles
Mothers (F0)
Code	Group	Sex	C12:0	C14:0	C16:0	C18:0	C18:1n9	C18:2n6	C18:3n3	total_n3	total_n6	total_n9	total_MUFA	total_PUFA	total_SFA	Saliva cortisol	Plasma estrogens	Number of cycles	Litter size	Gestation duration	Males	Females	Males_ALIVE	Females_ALIVE	Total birth mass	Body mass Day00	Body mass Day05	Body mass Day10	Body mass Day15	Body mass Day20	Body mass Day25	Body mass Day30	Body mass Day35	Body mass Day40	Body mass Day45	Body mass Day50	Body mass Day55	Body mass Day60	Body mass Day65	Body mass preParturition	Body mass postParturition
Cf01	Control	female	0.0421097	1.0738	17.0228	8.50616	14.7489	41.5202	6.53753	7.19023	45.0468	15.4437	17.9177	52.3424	29.74	9.225		1	3	68	2	1	2	0	358	999	1016	1034	1036	1061	1065	1090	1142	1202	1256	1318	1366	1424	1481	1484	1064
Cf02	Control	female	0.195972	0.762112	17.9967	11.1377	16.0152	35.8846	5.75939	6.82635	40.7403	16.712	19.2379	47.73	33.0321	19.065		1	3	67	2	1	2	1	343	889	892	911	922	911	878	926	952	1016	1079	1131	1193	1268	1330	1341	928
Cf03	Control	female	0.0417711	0.793651	17.7005	13.0326	19.1103	35.683	4.70969	5.2736	38.4085	19.7577	21.9612	43.7448	34.2941	6.06	0.434	1	3	69	3	0	3	0	321	1015	1034	1056	1056	1083	1092	1127	1165	1221	1255	1345	1380	1459	1519	1554	1132
Cf04	Control	female	0.127646	1.45729	17.7747	8.95649	15.7217	35.8366	5.73343	6.32911	39.2937	16.4982	19.3065	45.7079	34.9856	13.405		1	2	69	1	1	0	1	258	894	915	932	948	932	938	963	972	1022	1064	1114	1155	1209	1240	1252	956
Cf05	Control	female	0.0949067	1.11779	17.0094	9.49067	14.8476	39.1332	6.11621	6.60129	41.8433	15.4382	17.8214	48.5289	33.6497	39.295	0.543	1	5	70	3	2	0	0	600	987	996	1013	1029	1041	1036	1066	1136	1235	1305	1452	1537	1608	1695	1772	1054
Cf06	Control	female	0	0.742367	16.949	12.2857	15.046	41.4157	5.05019	5.41614	44.3643	15.8093	17.5554	49.8327	32.6119	11.185		1	3	69	1	2	1	2	284	951	962	971	977	976	992	1027	1057	1081	1094	1130	1153	1183	1224	1238	875
Cf07	Control	female	0.0732677	1.10948	16.3178	9.65041	14.5593	42.1185	6.43709	6.8767	44.8294	15.156	17.4901	51.7689	30.7411	21.615	0.449	1	3	68	1	2	1	1	318	989	1020	1026	1025	1041	1052	1058	1113	1168	1212	1271	1330	1371	1407	1415	1042
Cf08	Control	female	0.031224	0.770192	15.7993	9.73147	13.8114	45.077	6.71316	7.17111	47.9392	14.3422	16.2573	55.1832	28.5595	47.715	0.857	3	3	68	0	3	0	3	367	769	777	792	822	838	866	889	908	940	991	1045	1088	1126	1194	1306	817
Cf09	Control	female	0	0.782473	16.6823	10.266	15.0548	41.5649	6.65623	7.15702	44.507	15.7538	17.8404	51.7371	30.4225	6.74	0.134	3	4	67	3	1	3	1	422	990	1026	1033	1047	1046	1040	1076	1111	1171	1250	1326	1384	1448	1481	1481	975
Cf10	Control	female	0.010563	0.66547	17.9782	7.7955	16.3621	39.4634	6.48569	7.5103	43.9632	17.1543	19.7106	51.5792	28.7103	13.405		1	4	69	3	1	2	1	417	938	945	937	943	940	952	997	1061	1146	1184	1267	1330	1381	1535	1567	1025
Uf01	PUFA	female	0.07346	0.7346	13.4537	6.77931	12.6246	48.3157	8.22752	8.52136	50.2466	15.3531	16.9063	58.8204	24.2733	9.32	0.751	3	3	68	1	2	1	2	314	1184	1226	1245	1257	1268	1267	1286	1313	1356	1392	1451	1476	1485	1515	1501	1107
Uf02	PUFA	female	0.0414809	0.819247	15.2027	7.05175	15.4931	44.9341	9.37468	9.76874	46.9771	16.022	17.5775	56.808	25.6144	42.245		1	5	69	3	2	3	2	506	866	890	922	933	940	975	997	1058	1131	1225	1338	1423	1517	1634	1730	1049
Uf03	PUFA	female	0.0735062	0.661556	14.1972	7.0041	13.5357	46.4875	7.69715	8.11719	48.8817	17.694	19.2586	57.0724	23.669	146.975	0.268	1	3	68	2	1	2	1	263	789	802	809	814	816	801	830	876	881	935	984	1019	1065	1136	1141	819
Uf04	PUFA	female	0.0525431	0.577974	12.3686	6.56789	11.0446	49.7268	7.34552	7.65027	51.6604	16.0572	17.2867	59.3842	23.3291	27.45	0.125	1	4	68	1	3	1	3	415	1049	1058	1073	1077	1075	1106	1102	1186	1254	1300	1383	1434	1511	1596	1617	1109
Uf05	PUFA	female	0.0848536	0.498515	11.9856	8.36869	13.3114	45.4922	7.85957	8.24141	47.4862	13.7039	14.8706	55.7807	29.3487	36.21	0.296	1	4	67	4	0	4	0	374	1060	1083	1079	1091	1087	1117	1136	1161	1221	1312	1386	1456	1556	1652	1623	1173
Uf06	PUFA	female	0.0541067	0.346283	11.5572	8.46229	9.20896	49.5726	4.43675	4.99946	52.635	15.8316	16.8705	57.721	25.4085	14	0.499	1	2	69	2	0	2	0	230	762	783	781	775	771	783	821	811	864	938	1000	1013	1053	1102	1106	828
Uf07	PUFA	female	0.0208095	0.551451	12.7458	3.99542	15.6175	51.8156	9.6556	10.1342	53.418	16.3979	17.5424	63.625	18.8326
Uf08	PUFA	female	0.0312663	0.521105	11.2454	5.86764	15.2788	52.444	7.84784	8.13966	54.0386	16.248	17.2903	62.2512	20.4586	11.975	0.401	1	3	69	2	1	2	1	346	970	1000	1027	1036	1061	1091	1103	1143	1203	1253	1295	1356	1405	1441	1443	1015
Uf09	PUFA	female	0.193195	0.536653	12.1928	7.68488	10.776	51.0679	6.43984	7.12676	54.8674	13.8564	14.9082	62.1015	22.9902	183.555		1	4	64	3	1	1	0	397	822	845	836	837	860	879	868	932	1005	1071	1149	1203	1245		1295	821
Uf10	PUFA	female	0.054609	0.633464	12.0904	6.62953	11.5771	51.398	8.18043	8.50808	53.8882	13.0406	14.111	62.4399	23.4491
Sf01	SFA	female	0.779332	3.27746	16.3766	10.964	13.6436	41.9451	4.71869	5.36992	45.0625	14.1988	16.2912	50.4537	33.255	40.775	0.449	1	3	67	0	3	0	3	254	829	862	862	884	915	912	927	979	989	1068	1105	1146	1197	1135	1123	830
Sf02	SFA	female	3.81161	7.53968	15.8939	10.213	11.3409	39.3066	3.76984	4.18755	41.8755	12.051	13.8471	46.1571	39.9958	6.36	0.208	2	3	68	3	0	2	0	349	856	881	904	909	919	920	937	963	1010	1049	1116	1161	1202	1265	1278	856
Sf03	SFA	female	0.785752	3.22682	18.8895	9.24044	14.1331	41.2886	4.6307	5.01833	43.6249	14.4683	16.7208	48.748	34.5312	61.01	0.125	1	2	70	1	1	1	1	247	868	884	908	902	927	956	986	1025	1067	1111	1144	1188	1211	1265	1282	982
Sf04	SFA	female	0.176532	3.19834	18.0997	10.3011	12.6999	41.9938	5.23364	5.58671	44.8079	13.3229	15.2233	50.4984	34.2783	27.335	0.362	2	1	68	1	0	1	0	129	881	896	918	908	942	946	950	972	973	1025	1070	1079	1090	1123	1131	956
Sf05	SFA	female	1.36205	5.07866	15.4788	8.38349	11.0865	45.0533	2.97751	3.41041	48.1892	11.6989	13.5255	51.7263	34.7482	60.78	0.125	2	3	67	1	2	1	2	311	829	834	864	872	913	909	931	972	1033	1084	1153	1182	1218	1256	1248	877
Sf06	SFA	female	0.495797	4.3005	17.8379	9.37702	12.7183	42.4768	3.47058	3.94482	45.872	13.5158	15.79	49.9353	34.2746	20.305	0.202	2	1	69	1	0	1	0	134	898	911	937	962	970	965	995	1016	1029	1055	1087	1097	1146	1167	1171	997
Sf07	SFA	female	2.61116	6.51216	13.8842	7.39304	8.30537	43.6766	2.87332	3.33473	46.7806	8.93456	10.4341	50.2307	39.3352	140.32	0.053	4	3	68	2	1	2	1	318	714	740	755	788	805	807	843	894	935	976	1017	1058	1100	1150	1150	825
Sf08	SFA	female	1.66614	7.53432	16.2423	8.2364	12.7633	38.7928	5.30232	6.0044	41.706	13.4968	15.383	47.7942	36.8228	17.99	0.516	1	2	70	2	0	2	0	180	869	895	895	923	932	936	977	1006	1056	1086	1136	1171	1187	1183	1182	979
Sf09	SFA	female	0.6969	3.52611	18.6187	7.07302	14.7805	40.2746	5.92885	6.37612	42.8126	15.3422	17.4849	49.2927	33.2224	13.23		1	3	67	2	1	2	1	287	842	867	886	899	908	923	915	941	970	1032	1045	1069	1133	1202	1209	860
Sf10	SFA	female	0.345044	2.20619	16.6562	9.34755	13.4567	42.4822	5.82392	6.22125	45.504	14.2723	15.5583	51.8089	32.6328	14.335	0.108	1	3	73	2	1	1	1	397	819	812	849	856	878	894	912	937	936	996	1081	1136	1222	1283	1385	871
Offspring (F1)
Code	Group	Offspring_Sex	Mother	Birth mass
Cf01-1	Control	male	Cf01	122
Cf01-2	Control	male	Cf01	122
Cf01_T_1	Control	female	Cf01	114
Cf02-1	Control	male	Cf02	115
Cf02-2	Control	male	Cf02	119
Cf02-3	Control	female	Cf02	109
Cf03-1	Control	male	Cf03	114
Cf03-2	Control	male	Cf03	115
Cf03-3	Control	male	Cf03	92
Cf11	Control	female	Cf04	118
Cf04_T_1	Control	male	Cf04	140
Cf05_T_1	Control	female	Cf05	123
Cf05_T_2	Control	female	Cf05	103
Cf05_T_3	Control	male	Cf05	132
Cf05_T_4	Control	male	Cf05	123
Cf05_T_5	Control	male	Cf05	119
Cf06-1	Control	male	Cf06	89
Cf06-2	Control	female	Cf06	95
Cf06-3	Control	female	Cf06	100
Cf07-1	Control	male	Cf07	107
Cf07-2	Control	female	Cf07	106
Cf07_T_1	Control	female	Cf07	105
Cf08-1	Control	female	Cf08	128
Cf08-2	Control	female	Cf08	119
Cf08-3	Control	female	Cf08	120
Cf09-1	Control	female	Cf09	109
Cf09-2	Control	male	Cf09	96
Cf09-3	Control	male	Cf09	106
Cf09-4	Control	male	Cf09	111
Cf010-1	Control	female	Cf10	94
Cf010-2	Control	male	Cf10	104
Cf010-3	Control	male	Cf10	108
Cf010_T_2	Control	male	Cf10	111
Uf01-1	PUFA	female	Uf01	119
Uf01-2	PUFA	female	Uf01	99
Uf01-3	PUFA	male	Uf01	96
Uf02-1	PUFA	female	Uf02	100
Uf02-2	PUFA	male	Uf02	111
Uf02-3	PUFA	female	Uf02	103
Uf02-4	PUFA	male	Uf02	90
Uf02-5	PUFA	male	Uf02	102
Uf03-1	PUFA	male	Uf03	92
Uf03-2	PUFA	female	Uf03	83
Uf03-3	PUFA	male	Uf03	88
Uf04-1	PUFA	female	Uf04	106
Uf04-2	PUFA	female	Uf04	108
Uf04-3	PUFA	female	Uf04	95
Uf04-4	PUFA	male	Uf04	106
Uf05-1	PUFA	male	Uf05	112
Uf05-2	PUFA	male	Uf05	107
Uf05-3	PUFA	male	Uf05	86
Uf05-4	PUFA	male	Uf05	69
Uf06-1	PUFA	male	Uf06	111
Uf06-2	PUFA	male	Uf06	119
Uf08-1	PUFA	male	Uf08	126
Uf08-2	PUFA	male	Uf08	110
Uf08-3	PUFA	female	Uf08	110
Uf09-1	PUFA	male	Uf09	92
Uf09_T_1	PUFA	male	Uf09	109
Uf09_T_2	PUFA	female	Uf09	96
Uf09_T_3	PUFA	male	Uf09	100
Sf01-1	SFA	female	Sf01	84
Sf01-2	SFA	female	Sf01	81
Sf01-3	SFA	female	Sf01	89
Sf02-1	SFA	male	Sf02	128
Sf02-2	SFA	male	Sf02	106
Sf02_T_1	SFA	male	Sf02	116
Sf03-1	SFA	male	Sf03	128
Sf03-2	SFA	female	Sf03	119
Sf04-1	SFA	male	Sf04	129
Sf05-1	SFA	male	Sf05	107
Sf05-2	SFA	female	Sf05	104
Sf05-3	SFA	female	Sf05	100
Sf06-1	SFA	male	Sf06	134
Sf07-1	SFA	female	Sf07	111
Sf07-2	SFA	male	Sf07	103
Sf07-3	SFA	male	Sf07	104
Sf08-1	SFA	male	Sf08	92
Sf08-2	SFA	male	Sf08	88
Sf09-1	SFA	male	Sf09	96
Sf09-2	SFA	female	Sf09	83
Sf09-3	SFA	male	Sf09	108
Sf10-1	SFA	female	Sf10	131
Sf10-2	SFA	male	Sf10	135
Sf10_T_1	SFA	male	Sf10	131
